# Supplementary material for: Differentiation of Salivary Gland and Salivary Gland Tumor Tissue via Raman Imaging Combined with Multivariate Data Analysis
Source: Diagnostics (Basel). 2023 Dec 30;14(1):92. doi: 10.3390/diagnostics14010092 (PMC10795677; doi:10.3390/diagnostics14010092)
Supplement: Supplementary file 1 [file diagnostics-14-00092-s001.zip]

Archive with 1 entries (1 files):
- diagnostics-2713017-supplementary.pdf
